# Supplementary material for: Microbial Diversity Indexes Can Explain Soil Carbon Dynamics as a Function of Carbon Source
Source: PLoS One. 2016 Aug 23;11(8):e0161251. doi: 10.1371/journal.pone.0161251 (PMC4995005; doi:10.1371/journal.pone.0161251)
Supplement: S1 Table — AMT, Average Monthly Temperature; AMP, Average Monthly Precipitation; AMETP, Average Monthly Evapotranspiration. a Coordinates follow the Lambert-93 projection. (XLSX) [file pone.0161251.s002.xlsx]

## Sheet: Feuil1
Location					Land use		Soil texture (mg/g soil)			Climate
Site ID	Sampling year	Longitudea	Latitudea	Elevation (m)	Land-use class	Land-use description	Clay	Silt	Sand	AMT (°C)	AMP (mm)	AMETP (mm)
16	2003	604083	7069637	134	Grassland	Grassland > 10 years	345	346	309	15.2	51.0	95.5
164	2003	714946	6940768	45	Grassland	Grassland > 10 years	212	126	662	15.2	53.9	70
563	2005	537991	6814326	176	Cropland	Cropland + temporary grassland	336	488	176	11.9	79.6	40.3
732	2006	457653	6767023	55	Grassland	Grassland > 10 years	447	389	164	10.2	68.4	68.6
885	2003	361332	6719848	47	Cropland	Cropland + temporary grassland	218	531	251	8.9	49.4	48.7
1184	2003	824147	6620055	381	Grassland	Grassland > 10 years	463	215	322	7.5	48.1	58.5
1253	2004	616059	6589839	397	Cropland	Cropland + temporary grassland	279	309	412	19.6	75.2	116.4
1376	2006	583687	6542149	384	Cropland	Cropland + temporary grassland	161	331	508	4.7	136.8	14.7
1388	2006	775510	6540535	439	Grassland	Grassland > 10 years	167	259	574	4.7	51.4	20.3
1409	2007	455674	6527225	83	Cropland	Cropland	559	387	54	17.2	70.6	85.9
1412	2006	503629	6526829	137	Cropland	Fallow	291	427	282	16.2	83.4	77.4
1426	2004	727419	6524956	320	Cropland	Cropland	647	262	91	14.7	78.4	107.5
1437	2007	903254	6523458	390	Cropland	Cropland + temporary grassland	134	282	584	16.3	141.7	77.9
1589	2005	694910	6461288	1140	Grassland	Grassland > 10 years	192	444	364	13.6	78.0	103.2
1714	2007	710490	6413201	997	Grassland	Grassland > 10 years	267	252	481	10.7	78.6	86.3
1763	2008	806256	6396405	445	Grassland	Grassland > 10 years	113	230	657	17.4	171.5	98.3
1829	2006	518288	6366856	102	Grassland	Grassland > 10 years	356	313	331	7.0	76.3	16.7
1977	2007	709681	6317302	850	Cropland	Cropland + temporary grassland	202	535	263	11.7	112.8	47.4
2114	2008	693295	6269490	475	Grassland	Grassland > 10 years	252	378	370	19.5	39.5	161.7
2230	2008	644947	6221948	244	Cropland	Fallow	256	321	423	7.2	68.2	37.6
