# Supplementary material for: Microbial Diversity Indexes Can Explain Soil Carbon Dynamics as a Function of Carbon Source
Source: PLoS One. 2016 Aug 23;11(8):e0161251. doi: 10.1371/journal.pone.0161251 (PMC4995005; doi:10.1371/journal.pone.0161251)
Supplement: S3 Table — nVar, Total number of selected covariates; df, degrees of freedom; BIC, Bayesian Information Criterion; nDiv, Number of selected microbial diversity covariates (indexes or phyla abundance); %Div, Total percentage of variance explained by all selected microbial diversity covariates. a Models selected with microbial diversity indexes as potential microbial diversity covariates. b Models selected with phyla abundance as potential microbial diversity covariates. c Differences between BICs of phyla abundance-based models and microbial diversity index-based models. A positive value means a model based on phyla was better, while a negative value means a model based on diversity indexes was better. (XLSX) [file pone.0161251.s004.xlsx]

## Sheet: Feuil1
	Microbial diversity index-based modelsa						Phyla abundance-based modelsb
	nVar	df	BIC	Variance explained (%)	nDiv	%Div	nVar	df	BIC	Variance explained (%)	nDiv	%Div	ΔBICc
Control soil mineralisation (Rs,control)	4	18.98	-235	93	1	44	4	18.38	-221	93	2	21	-14
Amended soil mineralisation (Rs,amended)	5	13.98	-5	90	2	4	7	17.98	-212	94	3	6	207
Residue mineralisation (Rr)	2	8.99	386	93	0	0	9	26.99	436	94	6	<1	-50
Priming effect (PE)	7	19.98	-462	74	1	9	7	19.29	-470	74	5	24	8
